# Supplementary material for: Short-Term Outcomes and Efficacy of Percutaneous Deep Vein Arterialization for No-Option Critical Limb Ischemia: A Systematic Review and Meta-Analysis
Source: Biomedicines. 2024 Jan 30;12(2):318. doi: 10.3390/biomedicines12020318 (PMC10886738; doi:10.3390/biomedicines12020318)
Supplement: Supplementary file 1 [file biomedicines-12-00318-s001.zip]

Archive with 1 entries (1 files):
- biomedicines-2809284-supplementary.pdf
